# Supplementary material for: Vertical distribution of megafauna on the Bering Sea slope based on ROV survey
Source: PeerJ. 2020 Mar 2;8:e8628. doi: 10.7717/peerj.8628 (PMC7058103; doi:10.7717/peerj.8628)
Supplement: Table S2 [file peerj-08-8628-s003.xls]

## Sheet: Лист1
Table S2. Soft sediment megafaunal species abundance on quantitative transects selected from five dives of ROV Comanch 18 during 75th cruise of the RV Akademik M.A. Lavrentyev
		Quantitative transect (#)	1	2	3	4	5	6	7	8	9	10	11	12	13	14	15	16	17	18	19	20	21	22	23	24	25	26	27	28	29	30	31	32	33
		Depth (m)	4277	4277	4277	4277	3603	3587	3583	3494	2983	3023	2954	2960	2890	2890	2849	2847	2847	2790	2732	2626	2555	2502	2502	2461	2441	2380	2218	1914	1850	1785	1750	1650	1600
Phylum	Class	Taxa/Abundance (ind)
Porifera	Hexactinellida	Hyalonema sp.	1	0	0	0	0	0	0	0	0	0	0	0	0	0	0	0	0	0	0	0	0	0	0	0	0	0	0	0	0	0	0	0	0
		Holascus sp.	0	0	0	0	8	2	1	10	0	0	0	0	0	0	0	0	0	0	0	0	0	0	0	0	0	0	0	0	0	0	0	0	0
Cnidaria	Hydrozoa	Rhopalonematidae gen. sp.	0	0	0	0	0	0	0	0	0	0	0	0	0	0	0	0	0	0	0	0	3	4	22	200	451	228	390	19	0	0	0	0	0
	Anthozoa	Umbellula sp.	0	0	0	0	1	0	6	3	0	0	0	0	0	0	0	0	0	0	0	0	0	0	0	0	0	0	0	0	0	0	0	0	0
		Pennatula sp.	0	0	0	0	2	0	0	9	0	0	0	0	0	0	0	0	0	0	0	0	0	0	0	0	0	0	0	0	0	0	0	0	0
		Ceriantharia fam. varia. indet.	0	0	0	0	33	44	8	31	12	13	11	13	3	7	6	2	7	8	22	0	0	0	0	0	0	0	0	0	0	2	0	0	0
		Radicipes sp.	0	0	0	0	0	0	0	1	0	0	0	0	0	0	0	0	0	0	0	0	0	0	0	0	0	0	0	0	0	0	0	0	0
		Edwardsiidae gen. sp.	0	0	0	0	0	0	0	1	0	0	1	0	1	1	2	0	0	0	0	0	0	0	0	0	0	0	0	0	0	0	0	0	0
		cf. Halcampoides sp.	0	0	0	0	0	0	0	0	0	0	0	0	0	0	0	0	0	0	0	0	0	1	2	0	0	0	0	0	0	0	0	0	0
		Corallimorphus sp.	0	0	0	0	0	0	0	0	0	0	0	0	0	0	0	0	0	0	0	0	0	0	0	1	0	0	0	0	0	0	0	0	0
		Epizoanthus fatuus	0	0	0	0	0	1	0	0	0	0	0	0	0	0	0	0	0	0	0	0	0	0	0	0	0	0	0	0	0	0	0	0	0
Annelida	Polychaeta	Echiura gen. sp.	3	2	0	1	0	0	0	0	0	0	0	0	2	1	1	0	1	0	2	0	0	0	0	1	0	0	0	0	0	0	0	0	0
Mollusca	Gastropoda	Gastropoda gen. sp. 1	0	0	0	0	0	0	0	0	0	1	0	0	4	5	2	0	2	2	3	0	1	0	0	0	0	0	0	0	0	0	0	0	0
	Cephalopoda	Cephalopoda gen. sp.2	0	0	0	0	0	0	0	0	0	0	0	0	0	0	0	0	0	0	0	0	0	0	0	1	0	0	0	0	0	0	0	0	0
Arthropoda	Malacostraca	Crangonidae gen. sp.	0	0	1	0	3	4	10	4	4	0	3	5	15	17	13	49	37	20	26	144	214	46	103	137	130	103	0	0	0	0	0	0	0
		Munidopsis spp.	1	1	0	0	0	1	2	3	0	0	0	0	0	0	0	0	0	0	0	0	0	0	0	0	0	0	0	0	0	0	0	0	0
		Lithodidae gen. spp.	0	0	0	0	0	0	0	0	0	0	0	0	0	0	0	0	0	0	0	0	1	0	2	1	0	0	0	0	0	0	0	0	0
		Chionoecetes sp.	0	0	0	0	0	0	0	0	0	0	0	0	0	0	0	0	0	0	0	0	0	0	0	2	0	0	0	0	0	0	0	0	0
	Pycnogonida	cf. Colossendeis sp.	0	0	0	0	0	0	0	0	0	0	0	1	1	0	0	0	0	0	0	0	0	0	0	0	0	0	0	0	0	0	0	0	0
Echinodermata	Crinoidea	Crinoidea unstalked gen. spp.	0	1	0	0	0	0	0	0	5	0	0	1	0	0	0	0	0	0	0	0	0	0	0	0	0	0	0	0	0	0	0	0	0
		Crinoidea stalked gen. spp.	0	0	0	0	0	0	0	1	0	0	0	0	0	0	0	0	0	0	0	0	0	0	0	0	0	0	0	0	0	0	0	0	0
	Holothuroidea	Kolga kamchatica	516	498	198	173	9	1	8	0	0	0	0	0	0	0	0	0	0	0	0	0	0	0	0	0	0	0	0	0	0	0	0	0	0
		Synallactidae gen.sp.1	1	0	0	0	0	0	0	0	0	0	0	0	0	0	0	0	0	0	0	0	0	0	0	0	0	0	0	0	0	0	0	0	0
		Synallactidae gen. sp. 2	0	0	0	0	0	0	0	1	0	0	0	0	0	0	0	0	0	0	0	0	0	0	0	0	0	0	0	0	0	0	0	0	0
		Scotoplanes kurilensis	4	1	2	4	29	56	53	29	131	21	45	49	140	111	172	34	43	0	0	0	0	0	0	0	0	0	0	0	0	0	0	0	0
		Zygothuria sp.n.1	4	5	3	3	7	11	39	7	0	0	0	0	0	0	0	0	0	0	0	0	0	0	0	0	0	0	0	0	0	0	0	0	0
		Psychropotes aff. longicauda	0	0	0	0	1	2	1	1	0	0	0	0	0	0	0	0	0	0	0	0	0	0	0	0	0	0	0	0	0	0	0	0	0
		Abyssocucumis cf. abyssorum	0	0	0	0	3	9	9	2	0	0	0	0	0	0	0	0	0	0	0	0	0	0	0	0	0	0	0	0	0	0	0	0	0
		Paelopatides solea	0	0	0	0	0	0	0	0	1	2	1	0	21	6	3	2	3	1	0	1	33	19	42	83	63	24	13	0	0	0	0	0	0
		Pannychia aff. moseleyi	0	0	0	0	0	0	0	0	0	0	0	0	0	0	0	0	0	0	0	0	0	0	0	0	0	0	0	2	1	0	1	0	0
		Synallactes chuni	0	0	0	0	0	0	0	0	0	0	0	0	0	0	0	0	0	0	0	0	0	0	0	0	0	0	0	17	14	94	46	33	29
	Asteroidea	Astrocles actinodetus	1	1	3	0	0	1	0	0	0	0	0	0	0	0	0	0	0	0	0	0	0	0	0	0	0	0	0	0	0	0	0	0	0
		Hymenaster sp.	0	0	0	0	0	0	0	2	0	0	0	0	0	0	0	0	0	0	0	0	0	0	0	0	0	0	0	0	0	0	0	0	0
		Nearchaster sp.	0	0	0	0	0	0	0	0	1	1	0	0	0	0	0	1	0	1	0	0	0	0	0	0	0	0	0	0	0	0	0	0	0
		Hymenodiscus beringiana	0	0	0	0	0	0	0	0	1	0	0	0	0	0	0	0	0	0	0	0	0	0	0	0	0	0	0	0	0	0	0	0	0
		Hydrasterias sp.	0	0	0	0	0	0	0	0	0	0	0	0	0	0	0	0	0	0	0	0	0	1	0	0	0	0	0	0	0	0	0	0	0
		Henricia spp.	0	0	0	0	0	0	0	0	0	0	0	0	0	0	0	0	0	0	0	0	0	0	0	0	0	0	0	0	0	0	0	1	2
		Family indet. (Echinasteridae or Asteriidae)	0	0	0	0	0	0	0	0	0	0	0	0	0	0	0	0	0	0	0	1	0	2	0	0	0	0	0	0	0	1	0	0	0
	Ophiuroidea	Ophiacantha bathybia	0	0	0	1	0	0	0	34	0	0	0	0	0	0	0	0	0	0	0	0	0	0	0	0	0	0	0	0	0	0	0	0	0
		Ophiura bathybia	0	0	0	0	0	0	0	0	>1000	>1000	>1000	700	120	121	182	5	11	13	1	0	0	0	0	0	0	0	0	0	0	0	0	0	0
		Ophiura sp.1	0	0	0	0	0	0	0	0	0	1	0	0	0	0	0	0	0	0	0	0	0	0	0	0	0	0	0	0	0	0	0	0	0
		Ophiura spp.+Ophiacantha spp.	0	0	0	0	0	0	0	0	0	0	0	0	0	0	0	0	0	0	0	0	0	0	0	0	0	0	0	38	21	186	23	55	123
Hemichordata	Enteropneusta	Enteropneusta gen. sp.1	1	0	0	0	2	0	0	1	0	0	0	0	0	0	0	0	0	0	0	0	0	0	0	0	0	0	0	0	0	0	0	0	0
		Torquaratoridae gen. sp.	0	0	0	0	0	0	0	0	0	0	0	0	0	0	0	0	0	0	0	0	0	0	0	0	0	1	325	489	336	0	1	0	0
